# Supplementary material for: Allele and dosage specificity of the Peg3 imprinted domain
Source: PLoS One. 2018 May 7;13(5):e0197069. doi: 10.1371/journal.pone.0197069 (PMC5937776; doi:10.1371/journal.pone.0197069)
Supplement: S1 File — (XLSX) [file pone.0197069.s001.xlsx]

## Sheet: Sheet1
P1 Stage Results									Weaning Stage Results
	total No of litters = 9									total No of litters = 9
	average litter size 72/9=8									average litter size 86/9=9.5
	lethality = 3									lethality = 10
	live mice = 69									live mice = 76
	P1 = 72									P1 = 76
	Weaned mice =0									Weaned mice =66
	Total No	WT	KO2	U1	U1/KO2					Total No	WT	KO2	U1	U1/KO2
	Female	8	8	9	12	37				Female	7	12	13	9	41
	Male	10	6	13	6	35				Male	7	11	18	9	45
	Total No	WT	KO2	U1	U1/KO2					Total No	WT	KO2	U1	U1/KO2
	Female	7	8	9	12	36				Female	6	8	13	9	36
	Male	9	6	13	5	33				Male	6	10	17	7	40
	Lethality	WT	KO2	U1	U1/KO2					Lethality	WT	KO2	U1	U1/KO2
	Female	1	0	0	0	1				Female	1	4	0	0	5
	Male	1	0	0	1	2				Male	1	1	1	2	5
	Weight	WT	KO2	U1	U1/KO2					Weight	WT	KO2	U1	U1/KO2
	Female	1.02609	0.901893	1.00837	0.986532					Female	0.98352	0.753965	1.0827	1.03801
	Male	1.03383	0.924253	1.04071	1.06379					Male	1.09719	0.7655	1.10398	1.05903
	Female Weight	WT/WT	WT/KO2	U1/WT	U1/KO2
		0.914286	0.879032	1.02143	0.946154					Female Weight	WT/WT	WT/KO2	U1/WT	U1/KO2
			0.906667	0.938462	0.930769						1.0346	0.696042	1.08403	1.1038
		1.00769	0.888889	1.04	0.903226						0.906366		1.03529	0.945031
		1.05385	0.898305	1.01695	1.09677						0.854692		1.08013	1.02047
		0.925926	0.881481	0.991525	0.943548						1.0214		1.18548	0.962791
		0.977778	0.903704	1.01695	1.05645						1.07721		1.16619	1.00554
		1.15556	0.977778	1.12593	1							0.706047	0.988847	1.01016
		1.14754	0.879285	0.977778	1.05333						1.00686	0.715965	0.972093	1.06366
		1.02609	0.901893	0.946349	0.985185						0.98352	0.716944	1.05078	1.03675
				1.00837	0.925926							0.867991	1.1145	1.19393
					1.04322							0.757009	1.01966	1.03801
					0.9538							0.817757	1.06581
					0.986532							0.753965	1.08803
													1.2243
													1.0827
	Male Weight	WT/WT	WT/KO2	U1/WT	U1/KO2
			0.914286	0.978571	1.18548					Male Weight	WT/WT	WT/KO2	U1/WT	U1/KO2
		1.10769	0.846154	1.07857	0.992593							0.788653	1.1084	1.1045
		1.09231	0.935484	1.13077	1.12712						1.1814	0.847419	1.12303	0.995246
		1.02667	0.864407	0.973333							1.12465	0.80658	0.990446
		1.02222	0.97037	0.97037	0.940741						1.08218	0.79637	0.989472
		1.05185	1.01481	1.06667	1.07303						1.07346	0.738514	1.19569	1.12465
		1.01481	0.924253	1.11111	1.06379						1.04212		1.12535	1.05395
		1.11111		1.0678							1.07933	0.704186	1.1451	0.893813
		0.85693		0.991525							1.09719	0.735919	1.09859	0.985226
		1.02086		1.08889								0.677778		1.25584
		1.03383		0.992593								0.820093	1.04262	1.05903
				1.01341								0.739486	1.00777
				1.06557								0.7655	1.01573
				1.04071									1.1814
													1.10578
													1.15769
													1.04505
													1.11197
													1.3236
													1.10398
